# Supplementary material for: Molecular Dynamic Simulations of Bromodomain and Extra-Terminal Protein 4 Bonded to Potent Inhibitors
Source: Molecules. 2021 Dec 26;27(1):118. doi: 10.3390/molecules27010118 (PMC8747027; doi:10.3390/molecules27010118)
Supplement: Supplementary file 1 [file molecules-27-00118-s001.zip]

Archive with 1 entries (1 files):
- molecules-1470600-supplementary.pdf
